# Supplementary material for: Nutritional Counseling and Mediterranean Diet in Adrenoleukodystrophy: A Real-Life Experience
Source: Nutrients. 2024 Oct 1;16(19):3341. doi: 10.3390/nu16193341 (PMC11478612; doi:10.3390/nu16193341)
Supplement: Supplementary file 1 [file nutrients-16-03341-s001.zip]

Archive with 1 entries (1 files):
- nutrients-3170236-supplementary.pdf
